# Supplementary material for: Artemisia annua Residue Regulates Immunity, Antioxidant Ability, Intestinal Barrier Function, and Microbial Structure in Weaned Piglets
Source: Animals (Basel). 2024 Dec 10;14(24):3569. doi: 10.3390/ani14243569 (PMC11672813; doi:10.3390/ani14243569)
Supplement: Supplementary file 1 [file animals-14-03569-s001.zip]

Archive with 1 entries (1 files):
- animals-3345680-supplementary.pdf
